# Supplementary material for: Effect of smoking on tuberculosis treatment outcomes: A systematic review and meta-analysis
Source: PLoS One. 2020 Sep 17;15(9):e0239333. doi: 10.1371/journal.pone.0239333 (PMC7498109; doi:10.1371/journal.pone.0239333)
Supplement: S2 Annex — (XLSX) [file pone.0239333.s002.xlsx]

## Sheet: Sheet1
S2 Annex. Data-extraction sheet for a systematic review and meta-analysis on the effect of smoking on TB treatment outcomes
Author	Year of study (Year for which the final data considered)	Country	Design	Poplation (General/HIV+ or -)	HIV prevalence (%)	TB popn type (susceptible, MDR, Mixed, unspecified)	% of 0-9/14 years age	Category of Poor outcomes	Mean age of the smoker group	Mean age of the non-smoker group	Smoking type (active/passive)	Poor in smoker	Treatment success in smoker	poor in non-smoker	Treatment success in non-smoker	prevalence of smoking	Measure of effect size for poor Rx outcomes smok vs non-smokers	Adjusted factor	P-value
Alo, A. et al	2010-2012	Fiji Island	Record review	General	*	Unspecified	6	Default + Failure+Death	*	*	not specified	10	72	44	249		OR	not	0.5
Awaisu, A. et al	2008-2009	Malasia	Quasi	HIV negative	0	Unspecified	*	Default + Failure	45.78	41.62	active cigarette	10	36	1	39		chi2	not	0.043
Bonacci, R.A. et al	1995-2010	Mexico	Prospective cohort	General	2	Mixed	*	Default + Failure+Death	41	46.86	active cigarette	46	207	106	663		aOR	sex,age, HIV, residence, TB Drug resistance,crowding, hemoptysis	0.026 for heavy (>=11cig/day & 0.2 for light smokers)
Chiang, Y.C. et al	2001-2003	Taiwan	Case-control(n)	HIV-negative	0	Susceptible	*	Default + Failure+Death	*	*	active cigarette	66	83	44	109		aOR	sex,age,BMI, DM	0.047 (>20 cigarette/day) and 0.073 for 1-20/day)
Gegia, M., et al	2011-2013	Georgia(Tbilisi)	Prospective cohort	General	1.35	Mixed	0	Default + Failure+Death	39	32.5	active cigarette	80	163	48	233		aRR	sex,age,income, prev. TB Rx	<0.05 (not specified)
Leung, C.C., et al.	2001-2003	Hong Kong	Prospective cohort	General	0.43	Unspecified	*	Default + Failure+Death (included Transfer Out and not valuated =28%)	56.9	47	active cigarette	649	3221	1893	10128		aOR	sex,HIV infection, reRx,overcrowded	<0.001
Leiw,S.M., et al	2012	Malasia	Record review	General	6.6	Mixed	1.5	Default + Failure+Death (included Transfer Out and not valuated =28%)	*	*	active cigarette	1903	5360	2691	11472		aOR	sex,age,BCG scar,HIV,MDR TB	0.011
Ma, Y., et al	2008-2011	China	Cross-sectional	General	*	Unspecified	0	Death+Failure	*	*	active cigarette	7	60	53	671		chi2	not	0.037
Maruza, M., et al	2007-2009	Brazil	Prospective cohort	HIV-positive	100	Unspecified	0	Default	*	*	active cigarette	49	62	36	126		aOR	sex,age,CD4	0.007
Masjedi, M.R., et al	2012-2014	Iran	Clinical trial	HIV-negative	0	Susceptible	0	loss to +Failure + Death	45.81	47.75	active cigarette	34	71	40	189		OR	not	0.001 for smoker and 0.07 for quitters at Rx start
Pazarli,P., et al	2000-2005	Turkey (Istanbul)	Retrospective cohort	HIV-negative	0	MDR	0	Default + Failure+Death	*	*	active cigarette	5	29	9	60		chi2	not	0.19
Przybylski, G., et al	2001-2010	Poland	Record review	General	0.4	Unspecified	*	Default + Failure+Death	*	*	active cigarette	145	1245	63	544		OR	not signif. At binary analysis	0.93
Rathee, D., et al	2010-2011	India	Prospective cohort	General	*	Susceptible	0	Default + Failure+Death	*	*	active cigarette	13	29	4	55		Proportion	not	0
Roy, N., et al	2011	India	Case-control	General	*	Unspecified	*	Default	*	*	active cigarette	42	34	37	45		aOR	sex,age, marital status	0.72
Salami, A.K., et al	1991-1999	Nigeria	Record review	General	4.25	Mixed	0	Default + Failure+Death	*	*	active cigarette	386	293	383	468		OR	not	<0.001
Silva, D.R., et al	2005-2007	Brazil	Retrospective cohort	General	70.8	Unspecified	*	Mortality	*	*	active cigarette	9	49	17	65		OR	not	0.57
Tabaris, P., et al	2004-2007	Iran	Record review	HIV-positive	100	Unspecified	0	Default + Failure+Death	*	*	active cigarette	38	70	2	1		Proportion	not	>0.05
Wang, J.Y., et al	2002-2003	Taiwan	Record review	General	*	Mixed	0	Default + Failure+Death	*	*	active cigarette	73	134	68	248		aHR	sex,age, drug resis. TB	>0.05 (the null value is within 95%CI)
Magee, et al	2009-2012	Georgia	Cohort	General	4.5	MDR	0	Default+failure+Dead+Loss to follow-up	*	*	active cigarette	373	285	329	334		aRR	sex,age,HIV, BMI,DM, imprison, alcohol use	>0.05 (null value within 95% CI)
Yamana, H., et al	2010-2013	Japan	Record review	General	0.1	Unspecified	0	Death	*	*	active cigarette	54	229	73	406		aOR	sex,age, BMI,DM	0.028 for >50packs/year and 0.123 for <=50
Reed et al.	Not stated	Republic of Korea	Cohort	HIV-negative	0	Mixed	0	Death			active cigarette	2x2 couldn't be extracted					aHR	Age, sex	0.29 for <1pack/day, 0.14 for >=1 pack/day
Tachfouti, et al	2004-2009	Morocco	Cohort	General	*	Unspecified	0	Failure			active cigarette	2x2 couldn't be extracted					aOR	sex,age,monthly income, alcohol use and clinical form of TB	0.03
For Qualitative synthesis
Author	measure of effect	Adjusted factors	P-value	Comment
Elf, et al	Not cigarette/snuff -exclude it
Liu, et al	aHR	sex,age	0.011	Delayed culture conversion in MDR pts (not outcome assessment)
Macie,et al	aOR	sex,age, marrital	0.007	smoking is risk factor for delayed culture conversion at two month
Millet,et al				Smokiing is risk factor for TB recurrence after successful Rx
Nagu, et al	aRR	sex,HIV, age, BMI, DM	0.011	It is about prediction of death at 2 month after Rx initiation
Nejenbandrug, et al	aOR	alcohol abuse,cavities	0.015	Smoking is risk factor for delayed culture conversionat 2 month
Qazi, et al	aHR	sex,age,DM,BMI	0.006	Smoking is risk factor for delayed culture conversion at 2 month among MDR
Reed, et al	aHR	sex,age	0.29 for <1pack/day, 0.14 for >=1 pack/day	Measured mortality on 1 year [2x2 coun't be extracted]-sample=657 couldn't 2x2						adult	cohort	MDR(mixed)		All HIV -ve =0
Tachfouti,et al	aOR	sex,age,monthly income	0.03	Measured risk of treatment failure, p=0.05 for lost to follow up; 2x2 extraction couldn’t						*	cohort	*		not reported
Vanden, et al	For record sent to editor (exclude)
Yen, et al	smokin increases risk of recurrence after successful RX of TB
Kanda, etal (snow ball searching)				Smoking is risk factor for delayed culture conversionat 2 month
